# Supplementary material for: Insights on COVID-19 Vaccination in Portugal: A Qualitative Study among Health Professionals and Teachers
Source: Vaccines (Basel). 2022 Nov 22;10(12):1984. doi: 10.3390/vaccines10121984 (PMC9781933; doi:10.3390/vaccines10121984)
Supplement: Supplementary file 1 [file vaccines-10-01984-s001.zip]

Archive with 1 entries (1 files):
- vaccines-2043405-supplementary.pdf
